# Supplementary material for: Formulation of Gluten-Free Cookies Utilizing Chickpea, Carob, and Hazelnut Flours through Mixture Design
Source: Foods. 2023 Oct 8;12(19):3689. doi: 10.3390/foods12193689 (PMC10572517; doi:10.3390/foods12193689)
Supplement: Supplementary file 1 [file foods-12-03689-s001.zip]

Archive with 1 entries (1 files):
- foods-2640487-supplementary.pdf
